# Supplementary material for: Newborn Screening for Metachromatic Leukodystrophy: A Systematic Literature Review
Source: Int J Neonatal Screen. 2025 Nov 5;11(4):103. doi: 10.3390/ijns11040103 (PMC12641716; doi:10.3390/ijns11040103)
Supplement: Supplementary file 1 [file IJNS-11-00103-s001.zip]

Archive with 1 entries (1 files):
- IJNS-3805241-supplementary.pdf
